# Supplementary material for: Development of a value-based scoring system for the MobQoL-7D: a novel tool for measuring quality-adjusted life years in the context of mobility impairment
Source: Disabil Rehabil. 2024 Jan 11;46(22):5345–56. doi: 10.1080/09638288.2023.2297929 (PMC11552702; doi:10.1080/09638288.2023.2297929)
Supplement: Supplemental File1 MobQoL-7D Calculator v1.0 Oct22.xlsx [file IDRE_A_2297929_SM0773.xlsx]

## Sheet: MobQoL-7D Index Calculator
Version 1.0 October 2022
	Accessibility	Contribution	Pain and discomfort	Independence	Self-esteem	Mood and emotions	Anxiety	Summary score/ Index value		Disutility								▾Click below for dropdown menu▾
EXAMPLE	1	2	3	4	1	2	3	0.583		0	0.054	0.111	0.124	0	0.055	0.073	Select a value set:	General population (UK)
										#N/A	#N/A	#N/A	#N/A	#N/A	#N/A	#N/A
Data 1								#N/A		#N/A	#N/A	#N/A	#N/A	#N/A	#N/A	#N/A
Data 2								#N/A		#N/A	#N/A	#N/A	#N/A	#N/A	#N/A	#N/A
Data 3								#N/A		#N/A	#N/A	#N/A	#N/A	#N/A	#N/A	#N/A
Data 4								#N/A		#N/A	#N/A	#N/A	#N/A	#N/A	#N/A	#N/A
Data 5								#N/A		#N/A	#N/A	#N/A	#N/A	#N/A	#N/A	#N/A
Data 6								#N/A		#N/A	#N/A	#N/A	#N/A	#N/A	#N/A	#N/A
Data 7								#N/A		#N/A	#N/A	#N/A	#N/A	#N/A	#N/A	#N/A
Data 8								#N/A		#N/A	#N/A	#N/A	#N/A	#N/A	#N/A	#N/A
Data 9								#N/A		#N/A	#N/A	#N/A	#N/A	#N/A	#N/A	#N/A
Data 10								#N/A		#N/A	#N/A	#N/A	#N/A	#N/A	#N/A	#N/A
Data 11								#N/A		#N/A	#N/A	#N/A	#N/A	#N/A	#N/A	#N/A
Data 12								#N/A		#N/A	#N/A	#N/A	#N/A	#N/A	#N/A	#N/A
Data 13								#N/A		#N/A	#N/A	#N/A	#N/A	#N/A	#N/A	#N/A
Data 14								#N/A		#N/A	#N/A	#N/A	#N/A	#N/A	#N/A	#N/A
Data 15								#N/A		#N/A	#N/A	#N/A	#N/A	#N/A	#N/A	#N/A
Data 16								#N/A		#N/A	#N/A	#N/A	#N/A	#N/A	#N/A	#N/A
Data 17								#N/A		#N/A	#N/A	#N/A	#N/A	#N/A	#N/A	#N/A
Data 18								#N/A		#N/A	#N/A	#N/A	#N/A	#N/A	#N/A	#N/A
Data 19								#N/A		#N/A	#N/A	#N/A	#N/A	#N/A	#N/A	#N/A
Data 20								#N/A		#N/A	#N/A	#N/A	#N/A	#N/A	#N/A	#N/A
Data 21								#N/A		#N/A	#N/A	#N/A	#N/A	#N/A	#N/A	#N/A
Data 22								#N/A		#N/A	#N/A	#N/A	#N/A	#N/A	#N/A	#N/A
Data 23								#N/A		#N/A	#N/A	#N/A	#N/A	#N/A	#N/A	#N/A
Data 24								#N/A		#N/A	#N/A	#N/A	#N/A	#N/A	#N/A	#N/A
Data 25								#N/A		#N/A	#N/A	#N/A	#N/A	#N/A	#N/A	#N/A
Data 26								#N/A		#N/A	#N/A	#N/A	#N/A	#N/A	#N/A	#N/A
Data 27								#N/A		#N/A	#N/A	#N/A	#N/A	#N/A	#N/A	#N/A
Data 28								#N/A		#N/A	#N/A	#N/A	#N/A	#N/A	#N/A	#N/A
Data 29								#N/A		#N/A	#N/A	#N/A	#N/A	#N/A	#N/A	#N/A
Data 30								#N/A		#N/A	#N/A	#N/A	#N/A	#N/A	#N/A	#N/A
Data 31								#N/A		#N/A	#N/A	#N/A	#N/A	#N/A	#N/A	#N/A
Data 32								#N/A		#N/A	#N/A	#N/A	#N/A	#N/A	#N/A	#N/A
Data 33								#N/A		#N/A	#N/A	#N/A	#N/A	#N/A	#N/A	#N/A
Data 34								#N/A		#N/A	#N/A	#N/A	#N/A	#N/A	#N/A	#N/A
Data 35								#N/A		#N/A	#N/A	#N/A	#N/A	#N/A	#N/A	#N/A
Data 36								#N/A		#N/A	#N/A	#N/A	#N/A	#N/A	#N/A	#N/A
Data 37								#N/A		#N/A	#N/A	#N/A	#N/A	#N/A	#N/A	#N/A
Data 38								#N/A		#N/A	#N/A	#N/A	#N/A	#N/A	#N/A	#N/A
Data 39								#N/A		#N/A	#N/A	#N/A	#N/A	#N/A	#N/A	#N/A
Data 40								#N/A		#N/A	#N/A	#N/A	#N/A	#N/A	#N/A	#N/A
Data 41								#N/A		#N/A	#N/A	#N/A	#N/A	#N/A	#N/A	#N/A
Data 42								#N/A		#N/A	#N/A	#N/A	#N/A	#N/A	#N/A	#N/A
Data 43								#N/A		#N/A	#N/A	#N/A	#N/A	#N/A	#N/A	#N/A
Data 44								#N/A		#N/A	#N/A	#N/A	#N/A	#N/A	#N/A	#N/A
Data 45								#N/A		#N/A	#N/A	#N/A	#N/A	#N/A	#N/A	#N/A
Data 46								#N/A		#N/A	#N/A	#N/A	#N/A	#N/A	#N/A	#N/A
Data 47								#N/A		#N/A	#N/A	#N/A	#N/A	#N/A	#N/A	#N/A
Data 48								#N/A		#N/A	#N/A	#N/A	#N/A	#N/A	#N/A	#N/A
Data 49								#N/A		#N/A	#N/A	#N/A	#N/A	#N/A	#N/A	#N/A
Data 50								#N/A		#REF!	#REF!	#REF!	#REF!	#REF!	#REF!	#REF!

## Sheet: Utility values
	1	2	3	4	1	2	3	4	1	2	3	4	1	2	3	4	1	2	3	4	1	2	3	4	1	2	3	4
General population (UK)	0	0.063	0.106	0.148	0	0.054	0.082	0.121	0	0.068	0.111	0.16	0	0.033	0.072	0.124	0	0.046	0.068	0.098	0	0.055	0.084	0.119	0	0.044	0.073	0.101
Mobility impaired sample (UK)	0	0.056	0.085	0.128	0	0.055	0.082	0.123	0	0.061	0.099	0.139	0	0.038	0.064	0.108	0	0.045	0.063	0.098	0	0.05	0.07	0.11	0	0.042	0.064	0.093
